# Supplementary material for: Checkpoint Imbalance in Primary Glomerulopathies: Comparative Insights into IgA Nephropathy and Membranoproliferative Glomerulonephritis
Source: Cells. 2025 Oct 3;14(19):1551. doi: 10.3390/cells14191551 (PMC12524032; doi:10.3390/cells14191551)
Supplement: Supplementary file 1 [file cells-14-01551-s001.zip]

Archive with 1 entries (1 files):
- cells-3893184-supplementary.pdf
